# Supplementary material for: Antioxidant Activity and Preclinical Safety of Semen persicae Extract
Source: Int J Mol Sci. 2024 Aug 6;25(16):8580. doi: 10.3390/ijms25168580 (PMC11354697; doi:10.3390/ijms25168580)
Supplement: Supplementary file 1 [file ijms-25-08580-s001.zip]

Archive with 1 entries (1 files):
- ijms-3131658-supplementary.pdf
